# Supplementary material for: Phylogeny of the subgenus Eumitria in Tanzania
Source: Mycology. 2019 Jun 30;10(4):250–60. doi: 10.1080/21501203.2019.1635217 (PMC6781463; doi:10.1080/21501203.2019.1635217)
Supplement: Supplemental Material [file TMYC_A_1635217_SM8698.zip]

Archive with 9 entries (9 files):
- S2A.png
- S2B.png
- S2C.png
- S2D.png
- S2E.png
- S2F.png
- S2G.png
- S2H.png
- Supplimentary_captions.docx
